# Supplementary material for: Role of the miR-301a/Fra-2/GLIPR1 axis in lung cancer cisplatin resistance
Source: Signal Transduct Target Ther. 2023 Jan 27;8:37. doi: 10.1038/s41392-022-01228-z (PMC9879967; doi:10.1038/s41392-022-01228-z)
Supplement: Supplementary file 2 — Supplementary Table 1 List of differentially expressed genes in A549 cells transfected or not with Fra-2 [file 41392_2022_1228_MOESM2_ESM.xlsx]

## Sheet: Sheet1
Gene Symbol	p-value	Fold Change
FOSL2	4.3e-06	7.27
CST1	0.0002	3.98
USP26	0.0021	3
LIMK1	0.0075	2.96
ITGA5	2.06e-05	2.94
DPP4	0.0006	2.88
ANXA10	0.0006	2.87
LAMC2	5.39e-05	2.86
PLIN2	0.0008	2.86
CST2	0.0014	2.75
AQP3	0.0042	2.73
STC1	5.65e-05	2.71
MT1X	0.0001	2.69
SYTL3	0.0023	2.63
CLDN8	0.0009	2.49
SERPINB7	0.0001	2.45
ARSG	0.0029	2.43
PRKCG	0.0048	2.43
GREM1	0.0004	2.39
SERPINE1	3.02e-05	2.37
CXCL8	6.11e-05	2.31
CYP3A5	7.62e-05	2.3
ATP1B2	0.0004	2.3
CPLX4	0.0087	2.3
OR2M2	0.0033	2.27
HLA-A	0.0012	2.26
TNFRSF9	5.76e-05	2.25
VAT1	0.0003	2.25
WIPI1	0.0015	2.24
DHRS9	0.001	2.23
CDCP1	0.0002	2.21
SLN	0.0015	2.21
FXYD1	0.0044	2.21
TSPAN7	0.0032	2.19
MT1F	0.0068	2.18
BCL2A1	0.0002	2.17
PLAU	9.59e-05	2.16
CCL2	0.0001	2.16
NMRK1	0.0043	2.16
ZNF627	0.0075	2.16
SLITRK1	0.0017	2.15
CST4	0.0025	2.15
SIPA1L2	0.0082	2.15
PSG4	0.0041	2.13
HLA-B	0.0083	2.13
QPCT	6.07e-05	2.12
CXCL1	0.0068	2.12
GLIPR1	6.66e-05	2.11
MYEF2	0.0007	2.11
ZNF133	0.0004	2.1
SCRIB	0.0086	2.08
AMPH	0.0012	2.07
DAGLB	0.0051	2.07
SLITRK5	0.0024	2.06
NDRG1	0.0031	2.06
RHCG	0.0002	2.04
ULBP1	0.0022	2.04
DCLK1	0.003	2.04
TCP10	0.0066	2.04
LAMA3	0.0002	2.03
PLAUR	0.0011	2.03
LPXN	0.0039	2.03
ACSL5	0.0006	2.02
DAW1	0.0084	2.01
ZNF512	0.0076	2
